# Supplementary material for: RBOHF activates stomatal immunity by modulating both reactive oxygen species and apoplastic pH dynamics in Arabidopsis
Source: Plant J. 2023 Jul 14;116(2):404–15. doi: 10.1111/tpj.16380 (PMC10952706; doi:10.1111/tpj.16380)
Supplement: Supplementary file 2 — Table S1. Raw data of stomatal aperture measurements (in μm) involving the rbohD and rbohF mutants. [file TPJ-116-404-s003.xls]

## Sheet: Fig_2A
Table S1. Raw data of stomatal aperture measurements (in μm) involving the rbohD and rbohF mutants
Genotype	Col-0		rbohD		rbohF		Col-0		rbohD		rbohF		Col-0		rbohD		rbohF
Treatment	Control		Control		Control		PstCOR-		PstCOR-		PstCOR-		flg22		flg22		flg22
	Stomata aperture (μm)		Stomata aperture (μm)		Stomata aperture (μm)		Stomata aperture (μm)		Stomata aperture (μm)		Stomata aperture (μm)		Stomata aperture (μm)		Stomata aperture (μm)		Stomata aperture (μm)
	3.65634		2.65578		3.74974		0.911025		1.97965		1.97965		2.14713		1.3748		3.07425
	3.57346		2.40049		0.960194		2.14713		1.44029		1.92039		1.73101		0.429425		2.2416
	2.14713		2.14713		4.13		1.73101		1.35806		1.56311		1.94422		0.774253		1.3061
	2.03698		2.42926		3.82274		2.79942		0.678921		1.73101		1.28828		0.607207		2.98279
	2.3715		1.25199		3.22777		1.07356		1.6769		1.07356		1.84696		0.774253		3.46868
	1.3061		1.82184		3.01371		2.79126		0.214713		1.44029		1.3748		0.960194		1.93241
	0.429425		2.42926		2.621		0.480097		1.3748		0.678921		1.07356		1.28828		4.37928
	3.4354		1.51823		3.49531		1.35806		1.35806		0.960194		2.1147		0.678921		3.95908
	2.18964		1.44029		2.32255		1.07356		0.303604		0.429425		1.07356		2.18964		1.3061
	2.2416		1.94422		0.85885		0.678921		0.480097		2.42926		2.59437		0.429425		2.99052
	1.97965		1.63525		2.50398		1.3748		0.214713		2.51321		0.678921		0.480097		2.2416
	3.22777		3.54104		3.2705		3.24924		1.3748		2.44815		0.214713		1.84696		2.14713
	3.39482		2.79126		2.57655		1.93241		1.25199		0.303604		0.429425		1.73101		2.28239
	3.35381		1.07356		1.73101		1.07356		0.678921		2.03698		0.960194		0.678921		1.09482
	2.44815		2.61219		4.13		1.97965		1.21463		3.03646		2.2416		0.480097		0.960194
	2.42926		1.77052		1.54829		2.32255		2.69035		2.92031		0.429425		1.28828		2.14713
	3.12621		1.35806		3.24924		1.63525		1.3748		1.7177		0.214713		0.214713		3.3332
	1.15623		2.69035		3.01371		4.10208		1.92039		2.79126		0.678921		0.214713		3.19192
	2.58557		2.3715		1.56311		3.86483		1.15623		1.35806		1.73101		2.1147		2.58557
	1.93241		2.2416		3.70658		2.86469		3.75597		1.44029		1.25199		1.44029		3.05171
	2.15786		2.14713		2.65578		1.21463		2.51321		2.40049		1.7177		1.92039		1.44029
	2.88058		2.79942		3.27737		1.3748		2.3715		3.09658		3.44206		0.85885		1.50299
	1.6769		2.57655		3.39482		2.82411		2.88058		2.86469		2.58557		2.32255		1.8345
	1.92039		1.51823		2.28239		1.63525		1.07356		3.17023		1.8345		1.15623		0.678921
	2.61219		2.79942		1.92039		1.97965		1.77052		2.21068		0.429425		2.15786		3.99387
	2.98279		2.36184		1.82184		2.40049		1.44029		2.28239		2.1147		2.2416		1.73101
	3.64389		1.15623		2.28239		0.678921		1.09482		2.28239		1.3061		2.15786		1.97965
	3.59923		2.1147		3.46868		0.678921		2.14713		0.88526		1.3061		3.17023		2.61219
	2.79126		1.97965		0.644138		2.79126		2.1147		2.03698		0.429425		1.15623		0.214713
	3.09658		1.92039		3.39482		2.50398		1.21463		3.03646		0.85885		2.59437		2.0256
	1.84696		4.52936		2.40049		1.8345		1.56311		2.57655		0.678921		0.911025		3.05171
	2.14713		4.5547		2.69035		1.7177		2.59437		2.79126		2.69035		1.63525		2.40049
	2.40049		2.31245		2.65578		1.07356		2.40049		2.86469		4.12441		1.21463		2.92031
	2.88058		2.2416		2.59437		3.12621		0.85885		2.0256		0.607207		1.25199		2.14713
	1.94422		2.99052		2.92031		0.88526		2.28239		2.74961		1.50299		3.12621		1.35806
	2.7159		2.32255		1.3748		0.214713		0.214713		1.15623		0.480097		0.607207		3.22069
	2.0256		2.03698		1.25199		1.21463		2.31245		3.19192		0.88526		1.07356		2.59437
	2.51321		3.46868		1.77052		3.24924		1.54829		2.21068		1.3061		0.85885		2.59437
	2.21068		3.24924		2.0256		1.8345		1.6769		2.44815		1.94422		0.214713		3.05171
	1.6769		3.70658				1.28828		3.88866		3.19192		0.644138		1.97965		3.74974
	1.63525		2.74961				0.303604		1.3061		2.18964		0.644138		3.79869		3.36068
	3.75597		4.01126				2.14713		2.36184		2.21068		0.644138		0.429425		2.31245
	1.50299		3.19192				0.911025		2.15786		1.51823		2.58557		2.57655		2.28239
	1.97965		3.65011				0.85885		1.25199		1.50299		3.55414		1.3061		3.01371
	2.51321		3.01371				2.44815		1.82184		2.79126		1.09482		3.49531		1.77052
	3.07425		2.88874				0.303604		1.07356		3.27737		1.63525		2.03698		3.35381
	2.1147		3.64389				3.34007		1.6769		3.4354		0.480097		2.79942		3.22777
	4.08512		2.31245				1.07356		1.21463		3.46868		1.3748		1.21463		3.88866
	2.88058		3.34007				0.214713		1.94422		2.74961		0.214713		2.92031		3.74974
	2.98279		2.3715				2.59437		3.36068		1.63525		2.40049		1.7177		2.03698
	2.12544		1.6769				1.25199		2.40049		1.3748		0.303604		0.214713		0.88526
			1.63525				2.40049		1.15623		3.39482		0.429425		2.14713		3.35381
							0.911025		3.07425		4.07954		2.15786		0.960194		3.34007
							1.97965		1.97965		3.69413		1.63525		2.92031		2.98279
							2.59437		1.25199		2.58557		2.1147		2.79942		1.97965
							0.607207		1.28828		1.97965		2.14713				1.21463
							2.14713		0.303604		2.3715						1.07356
							1.3748		0.214713		2.40049						3.28446
							1.93241		1.15623		3.03646						3.44206
							0.480097		1.6769		2.74961						3.19192
							2.14713		1.51823		0.678921						3.03646
							1.7177		1.73101		1.93241						1.82184
							0.303604		2.57655		3.44206						1.15623
									1.3061		0.88526						0.607207
									2.40049		2.59437						1.54829
									0.85885		2.51321						1.35806
									0.774253		2.86469						3.2705
									2.31245		2.79942
											3.12621
											2.1147
											1.97965
											3.49531
											2.79126
											1.09482
											2.28239
											1.92039

## Sheet: Fig_2B
Genotype	Col-0		rbohD SALK_070610		rbohF SALK_034674		Col-0		rbohD SALK_070610		rbohF SALK_034674
Treatment	Control		Control		Control		flg22		flg22		flg22
	Stomata aperture (μm)		Stomata aperture (μm)		Stomata aperture (μm)		Stomata aperture (μm)		Stomata aperture (μm)		Stomata aperture (μm)
	3.07425		3.67523		1.84696		1.07356		2.31245		1.51823
	4.94311		1.77052		0.960194		1.6769		2.31245		2.50398
	2.0256		2.50398		3.01371		3.66901		1.73101		1.3748
	3.55414		2.92031		2.1147		1.09482		2.1147		2.0256
	4.16886		2.21068		3.70658		1.51823		1.8345		0.429425
	3.64389		1.6769		1.84696		0.214713		0.85885		3.74974
	2.7159		4.59506		0.480097		2.15786		2.44815		0.85885
	3.36068		0.303604		4.07954		1.8345		1.07356		1.54829
	3.65011		3.17023		2.50398		0.960194		1.93241		3.49531
	1.3061		3.5215		3.75597		2.99052		2.32255		1.56311
	1.51823		3.19192		2.32255		3.94749		0.960194		0.960194
	4.27815		3.22069		3.65011		0.774253		1.8345		3.12621
	1.77052		3.49531		4.54976		3.3332		2.50398		4.10208
	1.84696		3.66901		3.27737		1.63525		1.82184		2.42926
	1.73101		2.99052		2.18964		3.27737		2.79942		2.18964
	1.7177		2.86469		2.1147		4.50896		2.15786		1.3748
	1.56311		4.10208		2.79942		3.65634		1.77052		4.21846
	4.26183		1.84696		1.56311		1.25199		2.59437		1.3748
	3.49531		2.58557		3.69413		1.15623		1.77052		2.42926
	1.50299		1.8345		2.69035		3.39482		2.98279		1.97965
	1.51823		2.36184		4.42651		3.65634		2.69035		3.35381
	3.87084		2.621		0.480097		2.65578		0.303604		3.39482
	1.73101		0.303604		4.29962		0.214713		2.65578		3.87084
	3.86483		1.25199		4.70908		2.69035		2.79942		3.84099
	3.49531		2.79126		1.3061		2.31245		0.214713		3.87084
	1.73101		2.31245		1.97965		0.911025		2.1147		3.19192
	3.27737		2.51321		3.57346		1.09482		2.44815		3.57346
	2.58557		2.86469		3.65011		1.35806		2.2416		3.80471
	1.50299		2.21068		3.4354		1.94422		1.93241		4.42651
	2.44815		1.07356		2.51321		2.1147		2.57655		3.46868
	3.17023		3.00598		0.214713		1.54829		2.2416		3.27737
	2.65578		3.22069		2.51321		0.429425		0.480097		1.97965
	2.50398		2.69035		2.44815		2.74961		2.0256		3.3332
	1.94422		2.86469		0.303604		0.678921		2.58557		3.00598
	2.40049		2.621		3.22069		0.774253		0.303604		2.88874
	2.44815		2.44815		2.15786		1.63525		2.42926		1.09482
	2.21068		2.21068		3.07425		0.480097		1.51823		2.2416
	2.03698		3.19192		3.19192		1.07356		1.97965		3.79869
	2.12544		3.00598		2.74961		0.480097		1.97965		2.86469
	4.32109		2.50398		2.69035		1.15623		1.97965		3.01371
	3.05171		3.88866		1.15623		0.911025		1.50299		2.44815
	4.51412		2.32255		2.03698		1.50299		1.82184		1.92039
	1.94422		2.18964		2.82411		1.35806		2.18964		2.44815
	2.79942		2.59437		0.480097		0.480097		2.14713		2.59437
	3.94749		2.621		1.73101		2.31245		2.0256		2.03698
	2.0256		3.07425		1.51823		2.61219		1.8345		1.3748
	3.07425		2.40049		0.429425		1.09482		1.92039		4.16886
	1.8345		2.21068		3.00598		0.214713		0.960194		3.70658
	1.77052		2.40049		2.28239		0.429425		1.97965		3.87084
	2.12544		2.14713		2.92031		0.214713		1.3748		3.57346
	1.56311		3.28446		1.35806		1.09482		1.09482		2.58557
	3.07425		1.82184		0.214713		0.480097		0.214713		2.40049
	3.39482		1.50299		2.79942		1.73101		1.07356		2.28239
	2.65578		0.214713		4.12441		0.911025		1.3748		2.42926
	1.73101		1.21463		1.44029		0.480097		0.303604		1.92039
	1.6769		2.59437		0.644138		1.51823		1.92039		1.44029
	3.19192		2.14713		3.22069		0.303604		1.3061		2.03698
	0.429425		2.32255		3.46868		1.92039		1.07356		1.73101
	1.54829		2.31245		3.22777		1.56311		1.6769		2.44815
	0.303604		1.8345		2.32255		3.03646		1.3748		2.32255
	2.88874		3.01371		3.22777		3.05171		2.51321		4.0512
	2.92031		1.97965		2.92031		3.27737		1.7177		1.54829
	1.73101		2.28239		0.960194		1.82184		2.15786		1.35806
	3.35381		3.22069		1.56311		2.21068		1.15623		0.85885
	2.69035		2.65578		3.03646		1.56311		2.621		2.51321
	2.50398		2.92031		2.82411		1.54829		2.28239		2.18964
	2.92031		3.99387		2.98279		1.82184		0.214713		2.58557
	1.15623		2.2416		3.00598		2.79942		1.09482		1.15623
	1.63525		1.25199		3.12621		0.214713		0.480097		2.58557
	1.3748		2.28239		2.18964		3.49531		1.21463		1.73101
	3.99387		3.95908		2.57655		1.7177		1.21463		3.5215
	3.19192		2.79126		2.18964		1.56311		0.911025		1.97965
	2.15786		1.8345		3.28446		2.28239		1.44029		2.0256
	1.92039		2.59437		2.31245		4.0512		1.07356		0.214713
	4.3475		3.94749		2.92031		1.44029		1.3748		4.13
	3.03646		2.44815		1.25199		1.84696		1.97965		2.88058
	2.51321		1.73101		2.65578		2.12544		1.73101		1.3748
	1.3061		0.678921		2.40049		2.61219		0.214713		1.56311
	2.44815		2.74961		2.44815		2.57655		0.960194		2.44815
	1.28828		3.44206		4.25109		0.214713		1.15623		1.94422
	3.5215		4.25109		2.31245		0.214713		0.429425		1.73101
			3.74974				0.214713		0.214713		2.0256
			3.65634				1.21463		2.44815		2.18964
			3.17023				1.94422		1.92039		1.54829
			2.18964				0.214713		0.429425		1.25199
			3.46224				0.214713		0.88526		2.65578
			3.12621				1.73101		0.960194		3.95908
			1.25199				0.214713		2.21068		3.3332
			1.07356				0.678921				1.97965
			2.28239				0.607207				4.03402
			2.44815				0.644138				2.69035
			1.28828				3.22777				2.82411
			0.214713				2.58557				1.44029
			2.74961				0.303604				3.07425
			3.24924				0.214713				2.28239
			0.214713				2.28239				1.35806
			3.54104				1.6769				2.57655
			3.01371				0.214713				2.03698
			1.97965				2.58557				2.2416
			1.15623				1.50299				1.51823
			2.79126				0.480097				2.15786
			2.15786				0.678921				1.63525
			3.49531				2.99052				2.32255
			2.2416				0.644138				3.54104
			3.65011				2.40049				0.644138
			2.92031				1.15623				0.85885
			3.87084				2.79126				0.960194
			3.36068				2.14713				0.303604
			2.40049				1.73101				4.01126
			3.22069				1.15623
							2.7159
							1.56311

## Sheet: Fig_2D
Genotype	Col-0		rbohD		rbohF		Col-0		rbohD		rbohF
Treatment	Control		Control		Control		H2O2		H2O2		H2O2
	Stomata aperture (μm)		Stomata aperture (μm)		Stomata aperture (μm)		Stomata aperture (μm)		Stomata aperture (μm)		Stomata aperture (μm)
	2.1147		2.7159		2.7159		3.5215		1.63525		1.73101
	2.79942		1.84696		1.97965		2.32255		0.429425		1.63525
	3.39482		2.79942		2.40049		0.911025		1.07356		1.35806
	1.93241		1.77052		3.70658		1.44029		1.07356		2.44815
	3.17023		1.82184		2.58557		0.678921		0.85885		1.92039
	2.42926		1.97965		1.92039		1.09482		1.25199		2.15786
	3.36068		1.97965		2.621		1.56311		0.85885		1.63525
	2.99052		1.73101		1.63525		1.07356		1.3748		0.774253
	1.3748		1.3748		0.429425		1.56311		1.7177		1.92039
	1.84696		2.44815		1.35806		0.214713		1.56311		2.44815
	4.23478		2.2416		2.1147		0.644138		2.0256		2.0256
	2.82411		1.94422		3.44206		1.35806		2.14713		1.3061
	1.15623		1.73101		1.3061		2.36184		2.31245		0.429425
	0.480097		2.03698		2.79942		1.73101		1.82184		1.35806
	2.14713		2.14713		2.18964		1.09482		1.25199		1.51823
	3.19192		1.54829		1.15623		0.429425		1.3061		1.07356
	3.35381		1.44029		3.87084		1.35806		1.3748		2.21068
	2.12544		1.3748		1.94422		1.44029		0.644138		0.303604
	3.22069		2.74961		3.22777		1.73101		1.07356		0.911025
	1.6769		1.15623		1.25199		1.3748		2.44815		1.07356
	2.92031		1.97965		3.12621		0.429425		2.51321		3.65634
	1.07356		1.8345		5.26368		2.15786		2.1147		3.4354
	1.8345		2.82411		1.8345		1.3748		0.429425		3.67523
	2.50398		1.51823		2.0256		1.82184		0.960194		2.2416
	2.73286		2.99052		4.64488		2.2416		0.429425		1.8345
	2.92031		2.44815		0.88526		2.51321		0.960194		0.678921
	3.3332		2.61219		3.66901		0.214713		1.44029		1.07356
	1.82184		2.58557		3.28446		0.214713		1.07356		1.09482
	1.77052		1.97965		2.57655		1.97965		1.07356		3.95908
	3.03646		2.88874		2.57655		3.65634		1.07356		2.2416
	2.0256		3.07425		1.8345		1.63525		3.46868		1.07356
	2.92031		4.13		2.51321		1.97965		2.18964		2.18964
	1.56311		3.00598		2.92031		1.73101		1.63525		0.911025
	1.84696		4.07954		2.51321		1.28828		1.3748		3.07425
	1.07356		3.09658		2.86469		1.07356		1.07356		1.56311
	2.99052		2.98279		4.03402		0.88526		1.3061		1.92039
	3.82274		2.92031		3.07425		1.3748		1.50299		0.960194
	1.15623		4.23478		1.84696		1.28828		1.8345		2.98279
	3.22777		3.75597		2.86469		1.77052		1.93241		1.94422
	2.92031		0.911025		0.911025		1.54829		0.303604		4.23478
	3.64389		3.19192		3.05171		0.960194		0.214713		3.74974
	3.01371		3.46224		4.12441		0.214713		1.3061		1.84696
	5.64823		2.57655		2.79126		0.214713		1.07356		2.18964
	2.44815		1.07356		3.49531		1.56311		1.44029		1.15623
	4.26183		1.35806		2.79126		0.88526		0.480097		1.3748
	2.92031		1.73101		1.7177		1.07356		1.3748		1.51823
	3.46224		1.51823		1.3061		2.03698		1.3748		1.73101
	3.12621		3.87084		3.87084		0.960194		0.214713		2.36184
	0.88526		2.58557		1.97965		1.7177		2.40049		0.960194
	3.91807		1.7177		2.18964		1.92039		1.25199		1.6769
	4.5547		0.429425		4.07396		0.960194		1.21463		1.50299
	1.97965		2.28239		3.03646		0.85885		0.303604		1.73101
	3.46224		3.55414		2.2416		0.607207		2.40049		3.5215
	1.51823		1.84696		2.58557		0.303604		1.07356		3.05171
	1.73101		1.84696		1.93241		1.63525		0.429425		1.07356
	2.92031		2.88874		0.960194		0.214713		0.429425		2.58557
	2.0256		2.18964		1.51823		1.84696		1.35806		2.51321
	1.77052		3.39482				1.35806		0.644138		0.911025
	1.28828		1.28828				1.50299		0.911025		1.51823
	2.40049		3.07425				0.644138		0.678921		2.14713
	3.22069		2.79126				1.15623		1.6769		1.84696
	3.55414		3.87084				0.303604		1.15623		2.621
	1.82184		2.69035				1.35806		1.15623		1.25199
	1.51823		3.54104				1.84696		1.07356		0.85885
			0.85885				1.35806		1.07356		3.36068
			1.50299				2.69035		1.35806		0.607207
			3.39482				1.35806		0.960194		1.15623
			2.82411				0.88526		2.03698		1.73101
			1.73101				1.97965		0.678921		2.73286
			3.49531				0.85885		0.774253		1.35806
			4.29425				0.429425		0.214713		0.480097
			1.6769				4.10208		1.3748		0.214713
			3.46868				0.774253		1.92039		2.32255
			1.54829				1.35806		1.7177		1.3748
			2.31245				0.429425		0.429425		1.84696
			3.01371				1.54829		1.3748		3.22069
			3.05171				0.480097		0.774253		1.6769
			2.57655				1.6769		1.7177		2.31245
			2.50398				1.28828		0.480097		3.46224
			3.49531				2.1147		1.07356		2.40049
			3.57346				1.35806		0.480097		0.480097
							0.429425		0.774253		1.44029
							1.56311		1.07356		0.480097
							0.214713		0.85885		0.214713
							1.3748		1.3061		1.51823
							0.960194		1.3061		2.36184
							1.15623		1.51823		2.99052
							1.28828		1.44029		0.774253
							1.73101		2.51321		2.31245
									0.960194		0.214713
									1.3748		2.15786
									1.15623		3.12621
									2.0256		0.960194
									1.8345		3.22777
									1.51823		3.46224
									1.56311		1.7177
									0.607207		1.09482
									0.911025		2.36184
									0.480097		1.54829
									0.303604		0.911025
									0.960194		0.214713
									3.00598		2.0256
									2.1147		3.65634
									2.79126		2.74961
									1.28828		2.3715
									0.85885		0.644138
									1.3748		0.85885
									0.607207		1.09482
									0.480097		1.51823
									2.7159		1.15623
									1.25199
									2.99052
									2.40049
									0.88526
									0.774253
									2.0256
									1.09482
									1.09482
									0.303604
									1.21463
									1.44029
									1.77052
									2.18964
									2.92031
									1.25199
									1.07356
									1.6769
									0.88526
									0.960194
									0.429425
									2.82411
									2.42926
									1.15623
									0.774253
									0.85885
									2.14713
									1.77052
									1.7177
									1.3061
									1.09482
									2.14713
									1.93241
									3.46224
									2.44815
									2.82411
									0.678921
									1.94422
									0.774253
									1.51823

## Sheet: Fig_S3A
Treatment	Control		flg22		flg22-DPI		flg22-SHAM		flg22-Azide
	Stomata aperture (μm)		Stomata aperture (μm)		Stomata aperture (μm)		Stomata aperture (μm)		Stomata aperture (μm)
	3.17023		1.44029		0.911025		1.97965		2.88058
	3.80471		1.77052		0.480097		3.05171		2.79126
	3.28446		0.303604		1.54829		2.3715		2.82411
	3.12621		1.97965		2.03698		1.94422		2.44815
	6.06155		1.44029		3.5215		1.73101		2.86469
	2.69035		1.6769		3.67523		1.97965		2.79942
	3.34007		1.07356		1.97965		2.57655		2.40049
	3.79869		2.15786		2.18964		2.31245		2.58557
	1.28828		1.25199		3.95908		3.07425		1.84696
	3.39482		2.14713		1.73101		2.14713		1.77052
	3.22069		1.7177		0.960194		3.28446		3.09658
	3.12621		2.14713		2.18964		2.86469		2.50398
	3.28446		1.21463		2.28239		2.2416		2.28239
	2.44815		1.84696		0.774253		2.28239		1.93241
	2.40049		2.50398		1.77052		2.82411		2.50398
	2.98279		2.18964		0.303604		2.50398		1.21463
	2.44815		2.82411		1.25199		1.97965		3.19192
	2.58557		1.09482		2.61219		2.74961		2.18964
	2.2416		0.214713		1.82184		2.79126		0.911025
	4.42651		1.92039		1.25199		2.28239		1.97965
	3.46868		1.07356		3.27737		1.92039		2.88874
	2.0256		1.15623		2.7159		2.79126		2.28239
	2.621		2.12544		1.84696		2.51321		2.44815
	3.46224		2.12544		1.54829		1.51823		2.15786
	2.88058		2.14713		2.51321		3.74974		3.09658
	3.69413		2.44815		1.07356		3.22069		2.44815
	2.7159		1.51823		1.6769		2.14713		1.84696
	3.39482		1.97965		1.8345		3.05171		1.54829
	2.36184		2.82411		2.69035		2.28239		3.49531
	2.621		0.303604		2.74961		1.3061		1.56311
	4.82502		2.50398		1.28828		1.97965		1.6769
	3.49531		1.35806		2.79942		3.05171		1.3748
	3.57346		1.54829		2.88874		2.57655		2.12544
	2.2416		0.214713		3.12621		3.07425		1.97965
	3.35381		2.14713		3.07425		3.19192		2.14713
	3.17023		0.303604		2.59437		3.2705		3.03646
	3.94749		1.6769		1.73101		3.65634		2.3715
	3.24924		1.35806		0.214713		2.18964		3.01371
	1.28828		0.303604		4.59012		3.17023		3.07425
	1.56311		0.678921		1.73101		3.80471		2.79942
	1.77052		2.61219		2.32255		2.3715		1.84696
	3.36068		0.429425		1.3748		2.79126		2.3715
	1.35806		0.774253		0.960194		3.12621		1.50299
	1.97965		0.429425		0.214713		3.09658		2.59437
	1.51823		0.678921		2.40049		5.24178		2.03698
	2.03698		0.429425		2.1147		2.40049		2.32255
	2.44815		2.1147		2.36184		2.42926		1.50299
	2.32255		2.3715		0.960194		1.56311		2.14713
	1.21463		2.0256		1.44029		1.09482		2.58557
	2.44815		0.214713		2.28239		2.03698		2.31245
	2.79942		1.7177		2.92031		3.44206		2.50398
	3.28446		2.0256		3.39482		2.59437		1.82184
	2.12544		2.40049		1.44029		1.15623		2.92031
	1.51823		2.1147		2.18964		1.35806		2.58557
	2.69035		1.25199		1.3748		3.07425		2.79942
	2.1147		1.6769		3.19192		2.86469		0.960194
	2.21068		0.88526		1.44029		2.92031		0.644138
	1.3061		1.44029		1.63525		2.79942		2.74961
	1.84696		1.54829		0.88526		3.00598		3.59923
	2.12544		0.214713		1.84696		3.57346		1.77052
	2.57655		0.429425		2.61219		3.44206		0.678921
	2.32255		1.44029		2.03698		1.50299		1.73101
	1.07356		1.25199		1.77052		1.54829		1.07356
	1.54829		1.35806		1.63525		2.21068		0.911025
	2.3715		1.77052		0.214713		1.6769		0.214713
	1.44029		1.3748		2.3715		2.14713		0.214713
	2.59437		1.54829		2.44815		2.15786		2.50398
	1.94422		1.56311		2.15786		1.77052		2.50398
	1.73101		1.93241		2.18964		1.73101		0.214713
	1.97965		1.84696		2.21068		0.429425		0.480097
	1.09482		1.92039		2.40049		3.2705		0.480097
	1.84696		2.40049		2.51321		2.0256		0.429425
	2.12544		2.1147		2.58557		2.3715		0.214713
	2.14713		1.82184		0.678921		2.14713		0.214713
	2.15786		1.15623		2.0256		2.14713		2.61219
	3.66901		0.214713		1.15623		3.03646		2.36184
	2.28239		2.2416		2.92031		1.50299		3.19192
	2.92031		4.3475		1.63525		3.2705		3.19192
	1.73101		2.03698		2.621		0.303604		3.07425
	2.59437						2.14713		3.36068
	1.54829						2.58557		4.23478
	1.73101						3.07425		3.39482
	2.61219						1.8345		3.49531
	1.73101						2.50398		1.73101
	3.28446						2.44815		2.14713
	1.82184						2.14713		2.57655
	2.3715						1.6769		1.84696
	2.3715						0.303604		1.50299
	2.44815						2.0256		2.621
	0.480097						2.51321		3.3332
	0.214713						2.59437		2.0256
	1.51823						2.58557		2.79126
	3.44206						3.3332		2.42926
	0.214713						3.19192		3.44206
	2.57655						2.79942		3.19192
	3.03646						3.57346		3.44206
	3.07425						1.51823		3.22777
	2.50398						2.12544		2.621
	1.09482						1.21463		3.57346
	2.51321						2.59437		2.88058
	1.28828						2.03698		0.480097
	0.774253						2.57655
	3.09658						2.65578
	3.66901
	2.7159
	3.17023
	2.51321
	2.03698
	2.86469
	1.28828

## Sheet: Fig_S3B
Genotype	Col-0		rbohD		rbohF		Col-0		rbohD		rbohF
Treatment	Control		Control		Control		flg22		flg22		flg22
	Stomata aperture (μm)		Stomata aperture (μm)		Stomata aperture (μm)		Stomata aperture (μm)		Stomata aperture (μm)		Stomata aperture (μm)
	2.96		2.08		1.52		1.36		2.4		2
	3.12		1.36		2.08		1.68		0.96		1.52
	2.16		2.08		2.64		1.04		0.88		1.84
	0.88		1.92		2.48		1.68		1.04		2.64
	2.4		1.92		2.72		1.92		1.2		1.44
	1.44		2.96		1.92		2.16		0		2.48
	2.16		1.92		1.36		2.16		0		1.92
	3.6		1.36		1.68		1.68		0		1.36
	2.08		2.16		1.92		1.92		0		2.08
	0.88		1.52		1.68		1.68		2.16		3.04
	0.88		1.92		2		2.64		1.44		2.24
	1.6		2.24		1.2		1.6		1.92		1.76
	1.36		2.16		2.48		1.12		0		1.92
	1.36		3.04		1.92		0.8		1.44		1.92
	1.92		1.84		1.52		1.36		1.36		1.92
	1.92		2.24		1.68		2.64		0.8		1.36
	2.96		1.84		1.12		3.52		1.6		1.68
	3.28		3.76		1.36		1.36		1.36		1.36
	2.4		1.92		1.92		0.56		1.04		1.44
	2.16		3.04		3.04		1.2		2.72		1.36
	2.64		1.68		1.52		0.88		1.52		0.96
	2.4		2.4		1.52		0.88		1.44		1.92
	2		2.64		2.32		1.12		1.36		1.36
	1.04		2.32		1.92		1.6		1.36		1.92
	2		2.48		3.12		1.92		2.4		1.36
	2.16		3.44		1.92		1.36		2.16		1.52
	2.96		4.4		2.16		1.76		1.12		3.36
	2.4		2.4		2.4		0		1.2		1.6
	1.6		2.8		2.4		2.16		1.12		1.92
	2.64		2.64		2.48		0		0.56		1.44
	2.72		1.36		2.24		2.4		0.8		1.36
	3.04		2.88		2.48		1.76		0		1.68
	2.4		2		1.36		1.84		1.52		2.64
	3.44		1.6		2.4		1.04		0.72		2.48
	2.16		2.64		2.4		2.24		1.12		1.44
	3.28		2.48		1.92		0		0		1.68
	1.92		2.16		2.4		0.88		1.6		2.08
	1.6		2.4		2.56		1.12		1.04		1.84
	2.88		2.16		2.56		1.68		1.12		1.44
	2.56		0.72		2.4		0.88		2.24		2.4
	1.92		1.92		1.76		1.68		2.4		1.68
	2.24		1.6		2		1.12		0		1.92
	1.76		1.92		1.44		0.96		1.04		1.92
	1.92		1.52		2.96		1.44		0		1.76
	1.6		2.16		2.48		2.32		2.4		1.68
	0		1.52		2.72		1.36		1.6		1.36
	3.6		2		2.32		1.12		1.36		2.48
	2.32		2.16		3.36		1.68		0		1.44
	2.4		3.2		1.92		1.12		1.52		2.16
	2.4		2.08		2.72		0.88		1.36		1.36
	1.92		3.2		2.32		0		1.52		1.6
	1.92		1.92		2.4		2.16		1.12		2.08
	1.52		2.96		2.16		2		0.88		1.52
	0.8		2.8		3.04		1.12		0.72		2
	1.36		1.68		2.64		1.92		1.12		1.44
	1.68		4		1.68		1.36		1.2		1.68
	1.04		2.48		2.72		1.6		0.56		2.16
	1.92		1.76		1.92		2.4		0		2.08
	2.16		1.44		2.16		0		1.36		1.84
	0.24		2.72		2.16		1.52		1.6		2.4
	1.52		2.16		2.64		0.56		0.56		2.64
	0		3.36		1.36		0.8		2.4		1.6
	1.92		2.32		2.08		1.6		1.6		1.36
	1.92		2.96		1.92		0		1.12		1.36
	3.04		1.92		1.92		0.88		1.2		1.04
	1.36		1.6		1.92		1.76		1.68		1.12
	2.08		0		2.64		1.52		1.68		0.96
	2.48		3.44		2.08		1.52		0		1.12
	2.4		2.4		2.16		0.96		1.2		0.72
	2.08		2.4		1.92		1.12		1.36		0.56
	2.16		3.2		2.64		0.96		1.2		0
	2.4		2.64		1.92		1.04		1.36		1.36
	2.24		2.96		1.92		0.96		0		1.12
	2.96		0		1.36		1.68		1.44		1.2
	2.88		2.64		2.72		1.36		1.44		1.44
	1.76		1.6		2.8		0		0.96		1.6
	4.32		2.64		2.16		1.92		1.36		1.2
	1.84		3.36		2.56		0.96		0.56		0.8
	2.56		2.64		3.04		1.04		0.72		2.08
	2.4		2.96		2.8		1.6		0		0.72
	3.44		2.16		2.24		0.96		1.6		0.88
	2.64		2.8		1.6		0.72		1.12		0.56
	2.96		2.64		2.4		1.04		1.6		1.44
	2.16		3.12		2.64		1.12		1.6		1.92
	2.96		2.4		3.6		0		0.56		2.08
	2.16		3.44		2.16		2.88		0.56		1.92
	1.36		2.08		1.84		2.4		1.36		1.36
	2.48		1.76		2.64		1.44		0.96		1.12
	3.2		1.84		2.64		2.16		2.08		1.04
	1.68		1.92		2.72		0.96		0.96		1.52
	1.92		1.12		1.68		0.8		0.56		1.92
	1.12		2.16		1.52		1.6		1.44		2.16
	2		1.6		1.12		1.36		1.04		1.12
	1.36		1.36		1.68		0		0		1.92
	2.48		1.36		0.8		1.04		0.56		0
	2.48		2.24		1.92		0.88		0.56		1.68
	2.4		1.36		2.48		0		1.36		1.6
	3.2		2		2.48		0.88		0.56		2.16
	2.4		2.48				0		0		1.68
	3.44		2.16				0.4		0.96		0
	2.96		1.6				1.04		2.24		1.36
	2.08		2.48				0		0		2.24
	1.92		2.72				0.96		0		0.8
	2.48		1.92				0		0.96		1.76
	2.16		1.44				0		0.96		1.44
	2.72		2				0.96		0.56		2
	3.04		1.84				0		0		1.68
	3.52		2.32				0.88		0.8		1.36
	2.96		1.84				0.8		1.36		1.36
	2.96		3.68				0		0.96		1.6
			1.68				0		0.88		1.36
			1.68				0		0.96		1.6
			1.68				2.24		1.12		1.52
			2.16				0		1.2		1.52
			1.92				0		1.2		1.92
			2.48				0		0		0.24
			1.92				1.36		1.2		1.92
			2.4				1.52		1.84		1.92
			3.04				1.68		0.4		0.56
			2.48				1.92		1.2		2.56
			2.48				1.76		1.68		2.16
			2.16				0		0.88		2.16
			2.16				2.08		0		0
			2.8				1.12		1.12		3.84
			2.48				0.72		0.56		2.48
			1.84				2		1.12		2.16
			1.68				2.8		0.96		2.48
			2.48				0		0.96		3.2
			2.32				1.12		1.36		3.04
			1.92				0		0		1.2
			2.72				2.24		0.8		1.52
							1.12		0		1.92
							0		1.52		3.04
							1.68		0		2
							0.96		2.16		2.24
							1.6		0.56		1.6
							1.44		1.12		3.04
							0.72		0.56		0.96
							1.92		1.52		3.12
							0.56		1.12		1.52
							0		0.4		2.32
							1.36		1.04		2.96
							0		0		2.48
							0		0.56		2.08
							0		1.36		1.44
							0		0.96		2.56
							0		0		1.04
							0		0		1.68
							1.2		1.6		0
							1.04		0.88		2.96
							1.12		0.72		1.44
							1.36		1.12		0
							0		0		1.36
							0.88		2.08		0.88
							1.6		0		2.8
							1.04		1.36		2.88
							0.96		0		2.64
							1.44		0.72		1.76
							1.12		0.96		2.08
							1.76		1.12		0.96
									1.44		2.16
									0.88		2.88
									1.68		1.92
									0.56		1.36
									0.96		2.08
									0.96		1.76
									1.52		2.64
									0.4		0.88
									1.04		2.08
									2.16		2.16
									2.64		1.52
									0		2.72
									0.72		1.12
									1.92		1.6
									2.48		1.36
									2.08		1.52
									0.4		1.6
									0.96		2.16
									0		0.24
									0		1.36
									1.12		1.52
									0.96		0.88
									1.36		1.44
									1.36		1.68
									1.36		2.24
									0.88		1.44
									1.36		0.88
									0.72		2.4
									1.6		1.36
									1.36		1.12
									1.2		2.16
									1.52		1.92
									1.04		1.12
									1.92		1.6
									1.52		1.04
									1.36		1.92
									1.12		1.68
									1.92		1.12
									1.36		0.56
									1.36		1.6
									1.36		1.12
									1.36		1.44
									0.8		1.12
									1.2		1.6
									1.6		1.92
									0		1.44
									0.88		2.16
									0.88		2.08
									2.16		2.48
									0.96		1.6
									0.96		1.68
									1.04		2.32
									1.36		1.6
											1.68
											2.56
											2.24
											1.36
											2.56
											2.4
											1.44
											1.44
											2.4
											1.68
											1.36
											4.24
											1.36
											2.16
											2.16
											0.56
											1.76
											1.92
											1.52
											2.24
											2.64
											1.6
											1.92
											1.76
											1.6
											2.64
											1.68
											1.6
											2.4
											1.52
											2.08
											2.16
											1.92
											1.92
											1.68
											1.6
											2.16
											1.52
											0.96
											2.08
											1.92
											3.28
											2.16
											0.8
											1.84
											1.36
											2.4
											2.4
											2.64

## Sheet: Fig_S3C
Genotype	Col-0		rbohD		rbohF		Col-0		rbohD		rbohF
Treatment	Mock		Mock		Mock		PstCOR-		PstCOR-		PstCOR-
	Stomata aperture (μm)		Stomata aperture (μm)		Stomata aperture (μm)		Stomata aperture (μm)		Stomata aperture (μm)		Stomata aperture (μm)
	2.20564		1.28205		2.20564		2.64		1.14667		1.53846
	1.55949		1.55949		2.06718		1.05744		2.76154		2.00256
	0.924615		2.06718		2.00256		2.61487		1.38103		1.81333
	1.55949		1.14667		2.05128		1.84923		2.00256		2.99026
	2.61487		2.61487		2.61487		2.41897		2.20564		1.49487
	1.72		1.86667		2.3641		3.34308		1.28205		1.53846
	2.64		2.90103		2.20564		1.79487		1.05744		1.95282
	2.86667		0.810769		1.49487		1.08769		1.05744		2.11436
	2.5641		1.55949		1.84923		2.52513		0		1.81333
	2.61487		1.45026		2.72564		2.43231		1.55949		1.79487
	2.77333		1.64205		1.84923		0.725128		2.86667		1.81333
	2.06718		2.06718		1.38103		0.924615		0.25641		2.82051
	2.19077		2.3641		1.28205		1.38103		1.38103		1.02564
	1.72		1.55949		1.28205		2.5641		0		1.28205
	1.55949		0.924615		1.05744		2.06718		0		1.14667
	3.09846		1.62154		1.62154		1.81333		1.28205		2.20564
	2.11436		1.53846		2.5641		0.769231		1.28205		1.86667
	1.38103		2.19077		2.06718		1.45026		0.362564		1.14667
	3.44974		2.5641		2.83231		2.30769		0		2.00256
	2.57692		1.28205		1.72		1.81333		2.52513		2.06718
	3.48769		1.14667		2.06718		2.92359		0.769231		1.28205
	2.11436		1.64205		3.59897		2.3641		0.769231		1.53846
	1.72		1.49487		1.84923		1.38103		0.810769		1.84923
	1.81333		2.3641		2.00256		0.362564		0		2.61487
	1.64205		2.43231		1.30769		2.32205		0		0.924615
	2.76154		2.82051		0.924615		0.810769		1.55949		1.14667
	1.14667		2.72564		1.30769		0.573333		2.19077		0.924615
	2.29333		3.12974		1.30769		0.362564		1.02564		1.38103
	2.41897		1.79487		2.06718		2.00256		0		1.45026
	1.45026		1.55949		2.11436		1.14667		0.924615		3.81179
	1.64205		1.38103		2.06718		1.49487		2.86667		0.573333
	2.57692		1.81333		1.86667		1.62154		1.49487		0.810769
	0.924615		2.99026		1.95282		2.3641		0.810769		1.49487
	1.79487		2.77333		1.81333		1.02564		0.25641		0.573333
	3.34308		1.05744		1.95282		0.573333		0.25641		2.06718
	2.19077		2.77333		3.44974		1.02564		0.924615		0
	2.92359		2.5641		1.05744		2.06718		1.28205		3.11949
	1.14667		0.924615		1.95282		0.769231		0.769231		1.14667
	2.20564		2.06718		3.33333		2.61487		0.810769		1.28205
	3.44		1.95282		1.14667		0.924615		0.25641		0.810769
	1.53846		2.92359		1.72		0.573333		1.28205		1.05744
	2.43231		2.1759		3.12974		1.28205		0		1.05744
	1.95282		1.28205		3.00103		0.512821		0.924615		1.81333
	1.14667		2.41897		2.06718		1.38103		1.08769		2.32205
	2.00256		0.769231		3.11949		1.30769		1.30769		1.49487
	2.57692		2.52513		2.90103		2.06718		0.924615		1.28205
	3.08769		2.3641		3.26359		0		0		2.5641
	1.72		1.81333		2.19077		1.02564		2.57692		0.25641
	2.1759		0.725128		1.49487		0.725128		1.14667		2.64
	3.48769		2.19077		1.81333		0		0		1.05744
	2.32205		2.57692		1.55949		0.725128		0.573333		1.28205
	3.21282		1.28205		2.3641		0.362564		1.05744		1.28205
	1.55949		2.92359		1.84923		0		0		1.14667
	1.30769		2.00256		1.64205		1.86667		0.362564		1.64205
	1.28205		0.924615		2.29333		1.64205		0		1.14667
	1.55949		2.06718		2.92359		0.769231		0		1.38103
	2.86667		1.81333		4.29846		0.769231		1.38103		1.30769
	1.95282		1.72		2.29333		0.362564		1.81333		1.55949
			1.86667		1.30769		1.38103		0.512821		1.86667
			0.573333		1.72		0.362564		1.02564		1.62154
			3.17179		1.28205		0		1.08769		1.28205
			1.49487		2.30769		0		1.86667		1.62154
			2.57692		2.86667		1.38103		1.64205		0.362564
			1.45026		2.29333		0.924615		1.86667		1.64205
			3.44974		1.28205		0.573333		1.14667		1.49487
			1.64205		1.64205		1.79487		0.573333		1.30769
			2.3641		1.28205		1.38103		1.45026		1.49487
			0.810769		1.45026		0		1.28205		1.38103
			1.28205		2.64		1.81333		2.20564		1.62154
			2.61487		2.86667		1.28205		0.725128		2.20564
			3.21282		1.49487		2.61487		1.38103		1.14667
			1.05744		2.06718		0.810769		1.38103		2.86667
			1.79487		2.57692		0		1.38103		3.42103
			3.28359		2.86667		1.08769		1.53846		1.72
			1.14667		1.38103		2.61487		1.53846		1.86667
			1.84923		1.62154		1.64205		1.14667		1.02564
			1.28205		2.52513		1.55949		1.38103		1.72
			2.67692		2.72564		1.45026		1.38103		1.53846
			1.64205		1.45026		1.84923		0.924615		4.01333
			3.37231		1.38103		2.41897		1.53846		2.19077
			2.05128		2.92359		2.00256		1.14667		2.32205
			1.49487		1.64205		0.924615		2.43231		1.14667
			3.62615		3.08769		1.14667		1.38103		2.41897
			1.55949		1.86667		1.14667		2.90103		2.00256
			2.3641		1.30769		2.05128		1.64205		1.30769
			1.55949		4.00513		1.02564		1.72		1.14667
			1.30769		1.28205		0.924615		1.14667		2.00256
			1.53846		1.30769		2.29333		2.77333		1.79487
			1.28205		1.62154		1.28205		1.38103		2.06718
			1.79487		1.28205		0.362564		1.38103		1.81333
			2.72564		2.5641		0.810769		1.81333		0.725128
			1.84923		3.44		0.810769		0		0.512821
			2.5641		2.43231		0.924615		0		2.64
			1.84923		2.5641		1.14667		1.30769		2.83231
			1.14667		1.79487		0.573333		1.49487		2.06718
			1.05744		1.72		1.05744		1.08769		0.573333
			2.06718		4.26769		0.810769		1.49487		1.08769
			1.49487		2.19077		1.38103		1.05744		2.72564
			1.62154		4.36667		1.81333		1.28205		1.14667
			2.1759		1.62154		1.72		1.38103		1.79487
			1.08769		2.52513		1.81333		0.25641		3.08769
			1.81333		1.55949		0.810769		2.05128		1.05744
			2.06718		3.11949		0		1.95282		1.49487
			2.1759		2.06718		0.512821		0.573333		1.28205
			1.81333		1.05744		0.810769		0.25641		1.62154
			0.924615		2.06718		1.08769		1.14667		3.81179
			1.62154		2.83231		1.81333		3.78564		1.30769
			2.82051		1.30769		2.57692		0.512821		1.95282
			2.29333		3.48769		1.02564		0.362564		2.1759
			1.84923		1.14667		1.64205		0.769231		1.84923
			0.769231		1.53846		0.573333		1.79487		1.79487
			1.81333		1.81333		0.573333		2.05128		0.512821
			1.28205		1.84923		0.573333		1.62154		2.92359
			3.33333		2.00256		0.512821		0.924615		1.53846
			1.55949		1.14667		1.08769		2.5641		1.79487
			2.5641		2.41897		1.84923		1.30769		2.19077
			2.06718		2.05128		0		1.81333		1.55949
			1.38103		2.00256		1.02564		2.64		1.02564
			1.81333		4.17385		0.573333		1.28205		1.14667
			2.06718		3.34308		1.62154		1.02564		0.573333
			1.81333		1.86667		2.19077		1.14667		2.00256
			2.05128		1.08769		1.81333		1.08769		1.95282
			4.62256		2.19077		1.14667		1.81333		2.05128
			2.72564		2.82051		1.49487		0.573333		1.28205
			2.20564		3.67128		0.725128		1.02564		1.14667
			1.64205		1.02564		2.76154		1.05744		3.21282
			2.82051		1.64205		2.05128		1.08769		1.38103
			2.06718		1.14667		0.362564		1.72		1.38103
			1.86667				0.25641		1.30769		1.86667
			2.77333				0.769231		0.769231		2.5641
			3.26359				0		1.14667		1.55949
			1.81333				0.573333		2.64		0.810769
			1.64205				1.30769		0		1.30769
			1.72				0.769231		1.62154		3.42103
			2.77333				0.512821		1.14667		2.06718
			0.924615				1.05744		0.573333
			2.19077				0.810769		1.14667
			2.61487				0.810769
			4.93231				0.769231
			2.20564				0.810769
			3.21282				0.512821
			3.24359				0.769231
			1.14667				1.38103
			2.92359				0
			2.57692				1.28205
			2.11436				1.05744
			3.17179
			2.19077
			2.52513
			4.93231
			1.49487
			2.3641
			1.05744
			1.81333
			2.92359
			2.5641
			3.08769
			1.84923
			1.72
			2.11436
			4.01333
			2.20564
			1.72
			1.45026
			2.86667

## Sheet: Fig_S4A
Genotype	Col-0		rbohD		rbohF		Col-0		rbohD		rbohF
Treatment	Control		Control		Control		ABA		ABA		ABA
	Stomata aperture (μm)		Stomata aperture (μm)		Stomata aperture (μm)		Stomata aperture (μm)		Stomata aperture (μm)		Stomata aperture (μm)
	1.30769		4.05436		2.72564		2.41897		0.512821		1.14667
	2.77333		3.6441		2.64		0.573333		2.19077		1.84923
	2.00256		2.41897		3.85487		1.14667		0.512821		1.49487
	2.86667		3.6441		1.84923		1.05744		1.28205		1.53846
	4.70718		5.28615		0.25641		1.49487		2.3641		2.90103
	2.3641		3.34308		1.38103		1.72		1.72		1.62154
	2.86667		5.50513		1.95282		2.11436		2.83231		3.67128
	1.28205		2.61487		1.30769		1.14667		3.11949		1.81333
	1.28205		2.19077		1.64205		3.92256		2.77333		4.13436
	3.91385		3.84615		0.25641		0.25641		2.64		2.00256
	1.84923		4.11077		3.81179		2.06718		2.32205		1.05744
	1.86667		2.11436		1.02564		0.25641		1.62154		1.64205
	1.49487		1.64205		2.11436		0.573333		1.49487		1.64205
	5.98051		1.28205		2.92359		1.95282		3.56205		2.43231
	2.20564		3.81179		1.02564		0.512821		3.67128		1.53846
	3.07692		1.64205		1.55949		1.81333		0.25641		1.45026
	4.62256		2.92359		2.61487		2.11436		3.44		3.78564
	3.84615		2.3641		1.49487		0.25641		1.14667		2.86667
	2.5641		2.20564		1.53846		1.86667		2.72564		2.52513
	1.30769		1.45026		2.06718		0.362564		0.25641		4.01333
	2.1759		3.44		1.55949		0.573333		0.769231		2.90103
	2.3641		2.43231		1.28205		1.55949		1.72		1.86667
	1.81333		1.53846		1.72		0.924615		0.769231		1.81333
	2.05128		2.86667		1.81333		1.05744		1.02564		2.67692
	4.13436		2.11436		1.14667		0.810769		1.72		3.73333
	1.53846		2.32205		1.55949		1.79487		2.06718		1.64205
	1.28205		1.81333		3.08769		1.49487		1.49487		2.99026
	1.64205		2.06718		2.20564		1.05744		1.55949		1.79487
	3.08769		6.53744		1.72		0.573333		2.86667		2.41897
	4.87179		1.84923		1.55949		0.362564		1.28205		1.55949
	2.06718		3.81179		1.84923		0.573333		2.11436		1.72
	2.19077		3.78564		1.05744		0.810769		1.95282		1.72
	2.5641		3.11949		3.56205		2.86667		1.95282		2.92359
	3.67128		1.05744		0.924615		0.362564		0.810769		1.28205
	1.81333		2.29333		2.99026		2.5641		0.25641		1.45026
	2.3641		1.81333		1.62154		0.25641		0.25641		1.81333
	1.95282		3.6441		1.28205		2.41897		0.512821		2.20564
	2.20564		2.86667		3.78564		3.81179		0.25641		1.28205
	3.6441		1.53846		2.1759		2.3641		2.76154		1.30769
	2.5641		1.86667		2.19077		0.512821		1.64205		1.30769
	1.72		2.1759		1.49487		2.06718		0.512821		2.52513
	2.3641		3.28359		3.08769		1.05744		1.81333		1.45026
	1.28205		2.92359		1.49487		0.573333		1.55949		1.64205
	2.53846		2.92359		1.64205		2.67692		2.00256		2.00256
	1.86667		2.76154		2.43231		0.924615		1.38103		1.30769
	2.1759		2.06718		2.52513		0.924615		2.72564		1.53846
	1.49487		4.53641		2.5641		1.55949		0.362564		2.00256
	3.17179		1.62154		1.49487		0.573333		0.25641		1.64205
	1.81333		1.62154		3.81179		2.64		0.362564		1.38103
	1.55949		3.24359		1.38103		0.810769		3.28359		1.28205
	1.81333		1.30769		2.43231		1.64205		1.08769		1.28205
	3.09846		2.41897		3.08769		2.00256		0.512821		2.76154
	2.3641		2.06718		0.25641		0.924615		0.25641		1.95282
	3.07692		3.12974		3.28359		1.28205		1.14667		1.62154
	2.83231		2.61487		2.41897		1.53846		0.924615		1.45026
	2.92359		1.79487		1.95282		1.53846		2.1759		2.19077
	3.33333		1.30769		2.1759		1.28205		1.38103		2.19077
	1.95282		4.01333		2.00256		1.38103		1.38103		1.53846
	3.00103		1.55949		2.90103		2.72564		1.81333		1.45026
	3.24359		1.84923		1.79487		2.3641		2.3641		1.30769
	1.64205		2.3641		0.573333		0.924615		2.00256		2.53846
	2.20564		2.06718		2.3641		0.810769		2.92359		1.49487
	1.14667		4.87846		2.29333		1.08769		1.28205		2.53846
	2.86667		4.35128		2.1759		1.64205		1.38103		0.25641
	0.810769		2.19077		2.76154		1.53846		0.573333		2.3641
	1.28205		2.67692		2.52513		1.72		1.30769		1.72
	2.99026		2.06718		0.512821		2.06718		1.53846		0.25641
	2.57692		2.06718		3.56205		0.725128		1.28205		1.62154
	1.49487		2.43231		2.86667		1.95282		1.55949		1.84923
	2.92359		1.55949		1.38103		3.59897		1.28205		1.14667
	2.20564		2.72564		1.28205		1.53846		2.41897		2.76154
	0.362564		3.21282		3.67128		0.810769		1.53846		1.14667
	0.573333		1.81333		1.72		1.28205		1.30769		1.84923
	2.52513		2.43231		2.5641		1.45026		2.53846		2.20564
	0.25641		2.5641		3.84615		0.25641		0.25641		1.64205
	1.64205		1.86667		3.59897		0.769231		1.53846		3.12974
	2.77333		2.92359		3.88		0.573333		0.25641		2.90103
	2.72564		3.6441		3.57128		0.810769		0.573333		1.55949
	0.924615		3.44974		3.09846		0.512821		0.25641		2.43231
	2.1759		3.59897		2.11436		1.14667		1.72		1.79487
	2.77333		3.08769		2.3641		0.512821		1.55949		0.924615
	1.05744		0.810769		0.362564		0.512821		2.00256		0.362564
	0.725128		3.11949		3.00103		0.573333		1.45026		1.72
	1.49487		2.06718		1.14667		0.512821		1.14667		2.3641
	2.05128		1.49487		1.38103		0.810769		3.42103		1.38103
	1.55949		2.05128		1.38103		0.512821		1.30769		1.64205
	2.00256		1.38103		1.55949		1.28205		0.810769		1.14667
	1.84923		2.72564		2.19077		0.573333		1.81333		0.810769
	2.29333		4.11077		1.62154		0.725128		1.30769		2.53846
	0.362564		4.22872		2.72564		1.45026		1.81333		0.924615
	2.41897		2.53846		2.72564		1.81333		1.64205		1.08769
	2.05128		4.89846		2.41897		1.28205		0.25641		2.57692
	0.769231		1.72		1.49487		1.49487		1.84923		1.14667
	1.53846		1.28205		2.11436		1.49487		0.25641		1.28205
	2.57692		2.57692		1.62154		1.81333		1.08769		1.28205
	3.48769		1.79487		2.86667				2.83231		2.43231
	2.64		1.79487		3.26359				1.30769		0.810769
	1.08769		2.90103		2.72564				0.362564		2.11436
	3.81179		2.86667		2.76154				0.725128		0.924615
	2.86667		1.53846		2.82051				1.55949		4.86513
	1.45026		2.64		2.67692				0.924615		1.64205
	2.06718		2.11436		1.86667				1.28205		3.08769
	1.84923		2.90103		1.02564				0.573333		2.29333
	2.86667		3.92256		2.30769				0.25641		3.81179
	2.57692		2.92359		0.25641				0.25641		1.28205
	2.3641		2.3641		2.5641				1.64205		0.512821
	2.00256		1.62154		1.30769						1.38103
	2.3641		2.06718		2.43231						2.5641
	0.573333		1.62154		2.41897						3.21282
			1.05744		1.64205						1.72
			2.05128		2.43231						1.28205
			0.362564		2.19077						2.1759
			1.72		2.3641						0.362564
			2.06718		3.78564						1.49487
			2.92359		1.55949
			1.14667		2.41897
			1.53846		0.573333
			0.362564		2.92359
			1.55949		3.44974
			1.64205		2.92359
			3.00103		1.64205
			0.512821		2.43231
			1.02564		4.01333
			1.81333		1.72
			2.3641		2.32205
			1.53846		2.06718
			1.08769		1.55949
			1.14667		2.67692
			1.81333		2.57692
			2.1759		0.725128
			2.3641		1.62154
			2.90103		1.45026
			1.64205		1.81333
			1.05744		4.05436
			1.05744		3.17179
			2.06718		3.59897
			1.49487		1.55949
			3.11949		1.86667
			1.45026		3.28359
			1.64205		3.88
			2.1759		2.5641
			1.55949		3.90564
			1.64205		2.00256
			2.72564		3.17179
			1.95282		2.3641
			1.79487		1.79487
			1.05744		3.11949
			1.86667		1.28205
			2.11436		1.55949
			1.38103		3.17179
			1.28205		2.41897
			1.30769		1.38103
			1.49487		2.19077
			4.01333		1.95282
			1.28205		2.72564
			1.95282		1.53846
			3.56205		2.77333
			1.49487		1.30769
			3.00103
			1.45026
			3.08769
			4.00513
			2.19077
			3.81179
			1.49487
			2.64
			1.84923
			1.49487
			1.79487
			1.49487
			1.28205
			2.29333
			1.53846
			1.81333
			4.26769
			1.08769
			2.00256
			2.72564
			2.11436
			1.81333
			2.5641
			4.10256
			2.29333
			2.5641
			1.81333
			1.05744
			1.28205
			1.45026
			1.53846
			2.43231
			1.64205
			1.05744
			2.29333
			3.09846
			3.81179
			3.11949
			1.64205
			2.1759
			1.45026

## Sheet: Fig_S4B
Genotype	Col-0		rbohD		rbohF		Col-0		rbohD		rbohF
Treatment	Control		Control		Control		SA		SA		SA
	Stomata aperture (μm)		Stomata aperture (μm)		Stomata aperture (μm)		Stomata aperture (μm)		Stomata aperture (μm)		Stomata aperture (μm)
	2.00256		2.3641		2.5641		1.55949		2.29333		1.53846
	3.78564		1.79487		2.3641		1.81333		2.3641		2.20564
	2.06718		2.5641		2.92359		2.1759		2.20564		2.86667
	2.86667		1.14667		2.32205		1.84923		1.81333		1.81333
	1.49487		2.32205		3.33333		2.20564		1.79487		1.28205
	2.92359		2.90103		2.86667		2.76154		1.81333		2.00256
	2.90103		3.28359		1.64205		1.72		1.53846		0.25641
	3.44		3.34308		1.28205		2.00256		0		2.5641
	3.08769		1.49487		1.53846		0.573333		1.05744		2.20564
	2.3641		2.20564		2.00256		2.61487		0.810769		1.84923
	1.79487		2.77333		2.19077		1.84923		1.95282		1.38103
	0.924615		1.81333		2.5641		2.30769		0.924615		1.38103
	3.08769		4.56513		1.49487		2.67692		2.20564		1.49487
	2.53846		1.79487		3.07692		2.32205		2.06718		2.00256
	2.92359		2.41897		1.72		2.3641		0.810769		1.05744
	0.573333		0.725128		3.42103		3.85487		2.3641		2.41897
	2.86667		2.00256		3.67128		1.14667		1.64205		1.05744
	2.5641		1.08769		1.62154		2.05128		3.62615		2.41897
	1.72		2.20564		2.00256		0.924615		2.06718		1.02564
	1.64205		1.79487		1.55949		2.72564		0		0.924615
	3.00103		2.64		1.95282		2.06718		1.72		1.53846
	2.61487		1.79487		2.57692		1.81333		0		1.55949
	2.3641		2.53846		2.11436		2.19077		2.32205		1.55949
	1.64205		1.62154		1.28205		1.95282		2.06718		3.11949
	2.67692		1.49487		1.95282		2.20564		2.41897		3.09846
	2.92359		2.20564		1.38103		1.84923		1.64205		2.1759
	1.86667		1.95282		3.08769		2.86667		2.76154		1.53846
	3.21282		1.84923		2.29333		1.84923		2.64		1.64205
	4.29846		2.86667		2.76154		1.05744		0		2.32205
	3.34308		1.49487		1.55949		2.06718		0		2.1759
	2.06718		2.20564		2.06718		2.11436		1.28205		2.06718
	2.57692		2.83231		2.99026		2.43231		0.810769		1.81333
	2.99026		1.49487		2.32205		1.38103		0.924615		1.30769
	2.06718		2.11436		2.86667		2.3641		1.62154		2.43231
	3.42103		1.30769		1.84923		0.512821		1.62154		2.32205
	1.28205		1.64205		1.72		1.81333		0		2.3641
	3.28359		2.30769		2.11436		2.5641		2.77333		1.81333
	2.64		1.62154		2.67692		2.5641		1.28205		1.64205
	1.30769		2.19077		1.38103		1.38103		1.64205		1.38103
	3.98872		1.86667		1.49487		1.81333		1.38103		2.86667
	3.92256		3.98872		2.20564		1.14667		1.86667		2.99026
	2.11436		1.45026		2.76154		1.05744		1.14667		1.95282
	1.62154		2.00256		2.5641		1.72		1.55949		1.02564
	1.72		2.06718		2.05128		2.00256		1.86667		0.25641
	2.92359		2.90103		2.57692		0.725128		1.72		2.00256
	1.64205		2.92359		2.29333		2.20564		1.55949		1.72
	2.64		3.08769		1.49487		1.14667		0.769231		1.64205
	1.64205		2.5641		3.57128		1.05744		1.86667		2.52513
	2.20564		3.44974		2.06718		1.81333		0.573333		2.72564
	2.90103		3.08769		3.09846		0.725128		2.11436		1.53846
	3.44974		1.84923		4.62256		2.3641		1.62154		1.30769
	2.32205		1.38103		3.21282		0.769231		1.72		1.64205
	3.09846		2.3641		2.19077		2.99026		1.95282		1.72
	4.17385		3.67128		2.67692		3.24359		1.49487		1.08769
	2.52513		1.49487		1.49487		2.06718		2.00256		2.86667
	2.64		1.62154		1.95282		2.57692		3.81179		2.92359
	4.62256		1.55949		1.72		1.64205		1.14667		0.725128
	3.11949		2.11436		1.55949		2.3641		2.72564		2.30769
	3.11949		1.95282		3.57128		1.08769		1.72		1.02564
	1.95282		3.09846		4.36667		0		1.28205		1.86667
	4.13436		3.34308		4.00513		2.86667		1.55949		1.55949
	4.17385		2.1759		1.72		2.3641		0.725128		1.55949
	3.85487		1.81333		2.06718		0.512821		1.30769		2.3641
	2.30769		0.924615		2.57692		1.38103		1.49487		2.43231
	3.42103		2.19077		2.5641		2.00256		3.07692		1.72
	4.20564		2.76154		2.3641		2.19077		0.924615		0
	2.00256		2.06718		2.61487		2.41897		1.84923		1.05744
	1.45026		2.1759		2.11436		1.05744		0.924615		1.38103
	2.11436		1.79487		1.55949		1.28205		2.06718		1.08769
	2.1759		2.3641		1.95282		2.30769		1.08769		2.29333
	2.82051		2.1759		3.08769		0.769231		2.05128		1.72
	2.00256		1.28205		1.84923		2.06718		1.38103		2.05128
	3.37231		2.20564		2.5641		1.05744		1.02564		1.14667
	4.56513		2.92359		2.92359		2.86667		1.72		2.5641
	3.12974		1.55949		3.28359		1.55949		1.81333		2.00256
	4.36667		1.81333		1.62154		1.30769		1.95282		1.64205
	1.08769		3.37231		2.43231		2.83231		2.5641		2.06718
	2.32205		1.81333		2.19077		1.02564		0.573333		0.769231
	1.64205		3.09846		1.55949		1.49487		0		1.45026
	3.57128		2.77333		2.1759		2.00256		1.62154		1.38103
	4.89846		3.33333		5.22974		2.06718		1.81333		1.53846
	3.44974		2.29333		1.81333		2.00256		2.3641		1.55949
	2.11436		1.64205		2.86667		2.43231		2.86667		1.30769
	5.48718		1.62154		3.42103		2.64		1.02564		1.72
	3.44974		1.55949		2.29333		1.55949		2.19077		2.06718
	1.72		2.83231		2.00256		2.05128		1.86667		1.81333
	1.55949		2.06718		2.61487		1.72		1.28205		2.32205
	3.09846		2.76154		1.62154		1.28205		2.20564		2.06718
	2.92359		2.00256		2.05128		2.00256		1.62154		1.05744
	2.05128		4.54359		2.5641		2.64		1.84923		1.14667
	2.86667		3.12974		2.30769		1.95282		1.28205		1.28205
	3.34308		2.86667		3.59897		1.55949		1.55949		1.84923
	2.3641		2.43231		1.81333		2.00256		2.5641		1.81333
	3.08769		2.86667		1.49487		1.05744		1.81333		2.1759
	1.81333		2.3641		3.62615		2.5641		2.76154		2.76154
	1.84923		2.86667		1.72		2.05128		1.45026		1.38103
	2.3641		1.14667		2.57692		2.92359		1.72		1.86667
	2.3641		2.3641		2.43231		3.33333		2.41897		2.64
	3.34308		1.02564		4.01333		2.06718		2.29333		0
	3.57128		1.84923		2.52513		1.81333		1.28205		2.61487
	3.33333		2.05128		2.57692		0		2.52513		1.64205
	2.57692		4.97846		2.64		1.86667		2.76154		0.769231
	1.05744		1.86667		2.20564		1.45026		2.72564		1.64205
	1.45026		2.92359		3.48769		1.81333		2.64		1.28205
	1.72		3.08769		2.92359		1.86667		1.81333		1.62154
	2.41897		2.30769		3.37231		1.64205		1.81333		2.20564
	1.55949		2.43231		3.56205		4.05436		2.5641		1.02564
	2.32205		3.08769		3.42103		1.55949		2.32205		1.14667
	1.55949		2.06718		1.79487		1.14667		2.5641		2.20564
	1.38103		1.62154		3.48769		1.55949		2.61487		1.28205
			2.06718		3.56205		2.57692		1.49487		0
			2.52513		2.67692		1.45026		1.72		0.725128
			1.28205		2.30769		1.30769		2.3641		1.05744
			3.78564		2.5641		1.84923		2.43231		0.810769
			2.30769		1.28205		1.86667		2.19077		1.30769
			3.12974		3.34308		1.45026		2.32205		0.810769
			1.49487		2.77333		2.92359		1.38103		1.30769
			2.92359		3.33333		2.05128		2.3641		2.19077
			1.64205		2.43231		1.84923		1.86667		1.38103
			2.86667		1.95282		2.20564		1.05744		1.08769
			3.44		3.98051		2.99026		1.79487		1.55949
			2.29333		4.35897		2.92359		1.28205		0.512821
			2.5641		2.86667		1.38103		2.82051		1.28205
			2.20564		2.11436		1.08769		2.72564		1.86667
			2.99026		3.33333		2.32205		1.30769		1.55949
			2.64		3.67128		3.08769		2.06718		2.1759
			2.3641		2.86667		0.512821		3.37231		0.573333
			2.3641		3.90564		2.82051		1.95282		0.924615
			1.08769		3.42103		1.62154		1.81333		2.3641
			2.3641		2.06718		2.76154		1.72		1.81333
			5.26103		2.57692		2.3641		2.19077		1.95282
			2.86667		2.06718		1.86667		2.61487		1.55949
			2.86667		1.72		2.06718		2.67692		2.3641
			2.3641		2.19077		1.84923		1.81333		0
			2.32205		2.3641		1.14667		2.20564		2.20564
			2.32205		4.41128		2.92359		2.00256		2.92359
			2.19077				0		1.81333		2.06718
			2.06718				0.573333		1.84923		2.00256
			2.29333				1.64205		2.32205		2.00256
			1.45026				1.38103		2.43231		1.28205
			2.77333				1.30769		1.95282		1.08769
			2.06718				1.28205		2.77333		1.55949
			2.76154				1.38103		2.32205		1.30769
			1.08769				1.14667		1.81333		1.62154
			2.76154				2.52513				1.05744
			1.62154				0				1.84923
			2.20564				2.3641				1.81333
			3.67128				1.30769				2.61487
			3.24359				1.49487				2.06718
			2.86667				1.86667				1.53846
			2.67692				1.14667
			2.20564				0.810769
			2.06718				0.512821
							1.84923
							2.00256
							1.79487
							0.924615
							1.72
							1.49487
							1.08769
							0
							0.25641
							2.05128
							0.573333
							1.02564
							0
							0.924615
							2.06718
							0.725128
							1.30769
							0.769231
							1.30769
							2.20564
							2.11436
							1.72
							1.49487
							2.3641
							2.19077
							2.61487
							1.62154
							1.05744
							2.64
							2.1759
							2.72564
							1.49487
							2.52513
							1.64205
							1.02564
							1.64205
							1.49487
							1.55949
							1.49487
							0.924615
							2.06718
							1.79487
							1.81333
							1.45026
							1.28205
							1.28205
							1.08769
							1.08769
							0.512821
							0.769231
							2.05128
							1.38103
							1.30769
							2.3641
							1.81333
							0.810769
							0
							1.14667
							1.30769
							1.81333
							0.573333
